# Supplementary material for: EGFR and PI3K Pathway Activities Might Guide Drug Repurposing in HPV-Negative Head and Neck Cancers
Source: Front Oncol. 2021 Jun 11;11:678966. doi: 10.3389/fonc.2021.678966 (PMC8226088; doi:10.3389/fonc.2021.678966)
Supplement: Supplementary file 2 [file DataSheet_2.xlsx]

## Sheet: TableS1
Table S1. Barcodes of the TCGA HNSCC cohort
barcode
TCGA-4P-AA8J
TCGA-BA-4074
TCGA-BA-4076
TCGA-BA-4078
TCGA-BA-5151
TCGA-BA-5152
TCGA-BA-5153
TCGA-BA-5555
TCGA-BA-5556
TCGA-BA-5557
TCGA-BA-5558
TCGA-BA-5559
TCGA-BA-6868
TCGA-BA-6869
TCGA-BA-6870
TCGA-BA-6871
TCGA-BA-6872
TCGA-BA-6873
TCGA-BA-7269
TCGA-BA-A4IF
TCGA-BA-A4IG
TCGA-BA-A4IH
TCGA-BA-A4II
TCGA-BA-A6D8
TCGA-BA-A6DA
TCGA-BA-A6DB
TCGA-BA-A6DD
TCGA-BA-A6DE
TCGA-BA-A6DG
TCGA-BA-A6DI
TCGA-BA-A6DJ
TCGA-BA-A6DL
TCGA-BA-A8YP
TCGA-BB-4217
TCGA-BB-4223
TCGA-BB-4224
TCGA-BB-4225
TCGA-BB-4227
TCGA-BB-4228
TCGA-BB-8596
TCGA-BB-8601
TCGA-BB-A5HU
TCGA-BB-A5HY
TCGA-BB-A5HZ
TCGA-BB-A6UM
TCGA-BB-A6UO
TCGA-C9-A47Z
TCGA-C9-A480
TCGA-CN-4722
TCGA-CN-4723
TCGA-CN-4725
TCGA-CN-4726
TCGA-CN-4727
TCGA-CN-4728
TCGA-CN-4729
TCGA-CN-4730
TCGA-CN-4731
TCGA-CN-4733
TCGA-CN-4734
TCGA-CN-4735
TCGA-CN-4736
TCGA-CN-4737
TCGA-CN-4738
TCGA-CN-4739
TCGA-CN-4740
TCGA-CN-4741
TCGA-CN-4742
TCGA-CN-5355
TCGA-CN-5356
TCGA-CN-5358
TCGA-CN-5359
TCGA-CN-5360
TCGA-CN-5361
TCGA-CN-5363
TCGA-CN-5364
TCGA-CN-5365
TCGA-CN-5366
TCGA-CN-5367
TCGA-CN-5369
TCGA-CN-5370
TCGA-CN-5373
TCGA-CN-5374
TCGA-CN-6010
TCGA-CN-6011
TCGA-CN-6012
TCGA-CN-6013
TCGA-CN-6016
TCGA-CN-6017
TCGA-CN-6018
TCGA-CN-6019
TCGA-CN-6020
TCGA-CN-6021
TCGA-CN-6022
TCGA-CN-6023
TCGA-CN-6024
TCGA-CN-6988
TCGA-CN-6989
TCGA-CN-6992
TCGA-CN-6994
TCGA-CN-6995
TCGA-CN-6996
TCGA-CN-6997
TCGA-CN-6998
TCGA-CN-A497
TCGA-CN-A498
TCGA-CN-A499
TCGA-CN-A49A
TCGA-CN-A49B
TCGA-CN-A49C
TCGA-CN-A63T
TCGA-CN-A63U
TCGA-CN-A63V
TCGA-CN-A63W
TCGA-CN-A641
TCGA-CN-A642
TCGA-CN-A6UY
TCGA-CN-A6V1
TCGA-CN-A6V3
TCGA-CN-A6V6
TCGA-CN-A6V7
TCGA-CQ-5323
TCGA-CQ-5324
TCGA-CQ-5325
TCGA-CQ-5326
TCGA-CQ-5327
TCGA-CQ-5329
TCGA-CQ-5330
TCGA-CQ-5331
TCGA-CQ-5332
TCGA-CQ-5333
TCGA-CQ-5334
TCGA-CQ-6218
TCGA-CQ-6219
TCGA-CQ-6220
TCGA-CQ-6222
TCGA-CQ-6223
TCGA-CQ-6224
TCGA-CQ-6225
TCGA-CQ-6227
TCGA-CQ-6228
TCGA-CQ-6229
TCGA-CQ-7063
TCGA-CQ-7065
TCGA-CQ-7068
TCGA-CQ-7069
TCGA-CQ-7071
TCGA-CQ-7072
TCGA-CQ-A4C6
TCGA-CQ-A4C9
TCGA-CQ-A4CA
TCGA-CQ-A4CB
TCGA-CQ-A4CD
TCGA-CQ-A4CE
TCGA-CQ-A4CG
TCGA-CQ-A4CH
TCGA-CQ-A4CI
TCGA-CR-5243
TCGA-CR-5247
TCGA-CR-5248
TCGA-CR-5249
TCGA-CR-5250
TCGA-CR-6467
TCGA-CR-6470
TCGA-CR-6471
TCGA-CR-6472
TCGA-CR-6473
TCGA-CR-6474
TCGA-CR-6477
TCGA-CR-6478
TCGA-CR-6480
TCGA-CR-6481
TCGA-CR-6482
TCGA-CR-6484
TCGA-CR-6487
TCGA-CR-6488
TCGA-CR-6491
TCGA-CR-6492
TCGA-CR-6493
TCGA-CR-7364
TCGA-CR-7365
TCGA-CR-7367
TCGA-CR-7368
TCGA-CR-7369
TCGA-CR-7370
TCGA-CR-7371
TCGA-CR-7372
TCGA-CR-7373
TCGA-CR-7374
TCGA-CR-7376
TCGA-CR-7377
TCGA-CR-7379
TCGA-CR-7380
TCGA-CR-7382
TCGA-CR-7383
TCGA-CR-7385
TCGA-CR-7386
TCGA-CR-7388
TCGA-CR-7389
TCGA-CR-7390
TCGA-CR-7391
TCGA-CR-7392
TCGA-CR-7393
TCGA-CR-7394
TCGA-CR-7395
TCGA-CR-7397
TCGA-CR-7398
TCGA-CR-7399
TCGA-CR-7401
TCGA-CR-7402
TCGA-CR-7404
TCGA-CV-5430
TCGA-CV-5431
TCGA-CV-5432
TCGA-CV-5434
TCGA-CV-5435
TCGA-CV-5436
TCGA-CV-5439
TCGA-CV-5440
TCGA-CV-5441
TCGA-CV-5442
TCGA-CV-5443
TCGA-CV-5444
TCGA-CV-5966
TCGA-CV-5970
TCGA-CV-5971
TCGA-CV-5973
TCGA-CV-5976
TCGA-CV-5977
TCGA-CV-5978
TCGA-CV-5979
TCGA-CV-6003
TCGA-CV-6433
TCGA-CV-6436
TCGA-CV-6441
TCGA-CV-6933
TCGA-CV-6934
TCGA-CV-6935
TCGA-CV-6936
TCGA-CV-6937
TCGA-CV-6938
TCGA-CV-6939
TCGA-CV-6940
TCGA-CV-6941
TCGA-CV-6942
TCGA-CV-6943
TCGA-CV-6945
TCGA-CV-6948
TCGA-CV-6950
TCGA-CV-6951
TCGA-CV-6952
TCGA-CV-6953
TCGA-CV-6954
TCGA-CV-6955
TCGA-CV-6956
TCGA-CV-6959
TCGA-CV-6960
TCGA-CV-6961
TCGA-CV-6962
TCGA-CV-7089
TCGA-CV-7090
TCGA-CV-7091
TCGA-CV-7095
TCGA-CV-7097
TCGA-CV-7099
TCGA-CV-7100
TCGA-CV-7101
TCGA-CV-7102
TCGA-CV-7103
TCGA-CV-7104
TCGA-CV-7177
TCGA-CV-7178
TCGA-CV-7180
TCGA-CV-7183
TCGA-CV-7235
TCGA-CV-7236
TCGA-CV-7238
TCGA-CV-7242
TCGA-CV-7243
TCGA-CV-7245
TCGA-CV-7247
TCGA-CV-7248
TCGA-CV-7250
TCGA-CV-7252
TCGA-CV-7253
TCGA-CV-7254
TCGA-CV-7255
TCGA-CV-7261
TCGA-CV-7263
TCGA-CV-7406
TCGA-CV-7407
TCGA-CV-7410
TCGA-CV-7411
TCGA-CV-7413
TCGA-CV-7414
TCGA-CV-7415
TCGA-CV-7416
TCGA-CV-7418
TCGA-CV-7421
TCGA-CV-7422
TCGA-CV-7423
TCGA-CV-7424
TCGA-CV-7425
TCGA-CV-7427
TCGA-CV-7428
TCGA-CV-7429
TCGA-CV-7430
TCGA-CV-7432
TCGA-CV-7433
TCGA-CV-7434
TCGA-CV-7435
TCGA-CV-7437
TCGA-CV-7438
TCGA-CV-7440
TCGA-CV-7446
TCGA-CV-7568
TCGA-CV-A45O
TCGA-CV-A45P
TCGA-CV-A45Q
TCGA-CV-A45R
TCGA-CV-A45T
TCGA-CV-A45U
TCGA-CV-A45V
TCGA-CV-A45W
TCGA-CV-A45X
TCGA-CV-A45Y
TCGA-CV-A45Z
TCGA-CV-A460
TCGA-CV-A461
TCGA-CV-A463
TCGA-CV-A464
TCGA-CV-A465
TCGA-CV-A468
TCGA-CV-A6JD
TCGA-CV-A6JE
TCGA-CV-A6JM
TCGA-CV-A6JN
TCGA-CV-A6JO
TCGA-CV-A6JT
TCGA-CV-A6JU
TCGA-CV-A6JY
TCGA-CV-A6JZ
TCGA-CV-A6K0
TCGA-CV-A6K1
TCGA-CV-A6K2
TCGA-CX-7085
TCGA-CX-7086
TCGA-CX-7219
TCGA-CX-A4AQ
TCGA-D6-6515
TCGA-D6-6516
TCGA-D6-6517
TCGA-D6-6823
TCGA-D6-6824
TCGA-D6-6825
TCGA-D6-6826
TCGA-D6-6827
TCGA-D6-8568
TCGA-D6-8569
TCGA-D6-A4Z9
TCGA-D6-A4ZB
TCGA-D6-A6EK
TCGA-D6-A6EM
TCGA-D6-A6EN
TCGA-D6-A6EO
TCGA-D6-A6EP
TCGA-D6-A6EQ
TCGA-D6-A6ES
TCGA-D6-A74Q
TCGA-DQ-5624
TCGA-DQ-5625
TCGA-DQ-5629
TCGA-DQ-5630
TCGA-DQ-5631
TCGA-DQ-7588
TCGA-DQ-7591
TCGA-DQ-7592
TCGA-F7-7848
TCGA-F7-8298
TCGA-F7-8489
TCGA-F7-A50G
TCGA-F7-A50I
TCGA-F7-A50J
TCGA-F7-A61S
TCGA-F7-A61V
TCGA-F7-A61W
TCGA-F7-A620
TCGA-F7-A622
TCGA-F7-A623
TCGA-F7-A624
TCGA-H7-7774
TCGA-H7-8501
TCGA-H7-8502
TCGA-H7-A6C4
TCGA-H7-A6C5
TCGA-H7-A76A
TCGA-HD-7229
TCGA-HD-7753
TCGA-HD-7754
TCGA-HD-7831
TCGA-HD-7832
TCGA-HD-8224
TCGA-HD-8314
TCGA-HD-8634
TCGA-HD-8635
TCGA-HD-A4C1
TCGA-HD-A633
TCGA-HD-A634
TCGA-HD-A6HZ
TCGA-HD-A6I0
TCGA-HL-7533
TCGA-IQ-7630
TCGA-IQ-7631
TCGA-IQ-7632
TCGA-IQ-A61E
TCGA-IQ-A61G
TCGA-IQ-A61H
TCGA-IQ-A61I
TCGA-IQ-A61J
TCGA-IQ-A61O
TCGA-IQ-A6SG
TCGA-IQ-A6SH
TCGA-KU-A66S
TCGA-KU-A66T
TCGA-KU-A6H7
TCGA-KU-A6H8
TCGA-MT-A51W
TCGA-MT-A51X
TCGA-MT-A67A
TCGA-MT-A67D
TCGA-MT-A67F
TCGA-MT-A7BN
TCGA-MZ-A5BI
TCGA-MZ-A6I9
TCGA-MZ-A7D7
TCGA-P3-A5Q5
TCGA-P3-A5Q6
TCGA-P3-A5QA
TCGA-P3-A5QE
TCGA-P3-A5QF
TCGA-P3-A6SW
TCGA-P3-A6SX
TCGA-P3-A6T0
TCGA-P3-A6T2
TCGA-P3-A6T3
TCGA-P3-A6T4
TCGA-P3-A6T5
TCGA-P3-A6T6
TCGA-P3-A6T7
TCGA-P3-A6T8
TCGA-QK-A64Z
TCGA-QK-A652
TCGA-QK-A6IF
TCGA-QK-A6IG
TCGA-QK-A6IH
TCGA-QK-A6II
TCGA-QK-A6IJ
TCGA-QK-A6V9
TCGA-QK-A6VB
TCGA-QK-A6VC
TCGA-QK-A8Z7
TCGA-QK-A8Z8
TCGA-QK-A8Z9
TCGA-QK-A8ZA
TCGA-QK-A8ZB
TCGA-QK-AA3J
TCGA-QK-AA3K
TCGA-RS-A6TO
TCGA-RS-A6TP
TCGA-T2-A6WX
TCGA-T2-A6WZ
TCGA-T2-A6X0
TCGA-T2-A6X2
TCGA-T3-A92M
TCGA-T3-A92N
TCGA-TN-A7HI
TCGA-TN-A7HJ
TCGA-TN-A7HL
TCGA-UF-A718
TCGA-UF-A719
TCGA-UF-A71A
TCGA-UF-A71B
TCGA-UF-A71D
TCGA-UF-A71E
TCGA-UF-A7J9
TCGA-UF-A7JA
TCGA-UF-A7JC
TCGA-UF-A7JD
TCGA-UF-A7JF
TCGA-UF-A7JH
TCGA-UF-A7JJ
TCGA-UF-A7JK
TCGA-UF-A7JO
TCGA-UF-A7JS
TCGA-UF-A7JT
TCGA-UF-A7JV
TCGA-UP-A6WW
TCGA-WA-A7GZ
TCGA-WA-A7H4

## Sheet: TableS2
Table S2. DepMap identifies of the CCLE validation cohort
Identifier
ACH-000188
ACH-000472
ACH-000682
ACH-000762
ACH-000778
ACH-000832
ACH-000846
ACH-000618
ACH-000500
ACH-000549
ACH-000692
ACH-000715
ACH-000228
ACH-000415
ACH-000503
ACH-000518
ACH-000548
ACH-000619
ACH-000732
ACH-000735
ACH-000771
ACH-000794
ACH-000207
ACH-000630
ACH-000723
ACH-000836

## Sheet: TableS3
Table S3. Drug sensitivity analysis
drug	average_DSS	pval_EGFR	pval_PI3K	coeff_EGFR	coeff_PI3K	pval_ratio	coeff_ratio
(-)JQ1	0	0.225642	0.965654	-0.425874	-0.0152656	0.136687	-0.625415
(+)JQ1	11.7402	0.632294	0.073175	-0.29976	-1.10303	0.974768	-0.0236385
2-methoxyestradiol	7.36095	0.818553	0.253832	-0.140297	-0.692743	0.88638	-0.10495
Abiraterone	0	0.864688	0.531229	-0.0307198	0.112632	0.479602	-0.151541
ABT-751	12.7351	0.751728	0.769264	0.201975	-0.187291	0.526788	0.483592
Afatinib	13.1971	0.522139	0.808495	0.606096	0.229985	0.906134	0.132864
Alisertib	11.1566	0.721437	0.0424694	-0.34266	-1.90498	0.81338	0.269253
Allopurinol	0	0.963324	0.911913	-0.0030778	-0.00740408	0.934471	0.00660764
Altretamine	0	0.649148	0.515287	-0.0463357	0.0661814	0.983544	0.00250386
Alvespimycin	15.1258	0.960944	6.72203e-05	-0.031052	-2.30839	0.846048	-0.147799
Alvocidib	20.7137	0.946117	0.913989	-0.0387657	-0.06195	0.484889	-0.474626
Aminoglutethimide	0	0.52745	0.588428	0.0761781	0.0652741	0.51788	0.0936073
Amonafide	5.80179	0.835277	0.0860317	0.0837048	-0.6794	0.968699	-0.0189362
Anagrelide	0	0.899358	0.696363	0.0108603	-0.0334832	0.682014	0.0421444
Anastrozole	0	0.994241	0.623463	-0.000705206	-0.0478989	0.897771	0.0150704
AT 101	12.6566	0.945622	0.00219258	0.0295172	-1.25552	0.549438	-0.306432
AT9283	1.83373	0.636574	0.153215	0.301286	-0.901079	0.301161	0.782927
Axitinib	2.87999	0.798116	0.0544983	0.115413	-0.84937	0.195232	0.676689
AZ 3146	6.00863	0.334209	0.653365	0.523051	-0.244297	0.449508	0.491038
Azacitidine	2.67027	0.602828	0.740052	0.210881	-0.134592	0.112773	0.742807
AZD 7762	8.85357	0.447651	0.153341	0.409929	-0.764236	0.206078	0.811849
AZD1152-HQPA	4.64306	0.435991	0.103812	0.520635	-1.07427	0.206564	1.00471
AZD1480	0	0.975869	0.749553	0.00559671	-0.0590301	0.669283	-0.0942485
AZD4547	0	0.64423	0.727914	0.125798	-0.0948244	0.211679	0.399889
AZD8055	21.7611	0.514166	0.232048	-0.472273	-0.860105	0.12662	-1.29316
Belinostat	13.377	0.337665	0.000540399	-0.505348	-1.71145	0.381305	-0.553787
Bendamustine	0	0.138218	0.678371	-0.30039	-0.0850321	0.0580948	-0.457085
Bexarotene	0	0.730168	0.0495818	0.078616	-0.437894	0.427856	0.215512
BI 2536	19.1502	0.411716	0.15717	0.874865	-1.49601	0.442881	0.98178
Bicalutamide	0	NA	NA	0	0	NA	0
BIIB021	19.9861	0.444474	0.0824573	0.575978	-1.28961	0.571945	0.510565
Bimatoprost	0	0.170388	0.420705	-0.256799	-0.151917	0.165602	-0.311384
Bleomycin	7.45631	0.304216	0.908052	-0.847826	-0.0958923	0.441719	-0.760372
BMS-754807	9.90218	0.321222	0.838799	0.923597	0.190465	0.177242	-1.25309
Brivanib	0	0.957881	0.667427	-0.00654576	0.0531993	0.952561	0.00885439
Bryostatin 1	0	0.513089	0.890351	0.280421	0.0592506	0.567068	-0.279758
Buparlisib	9.51461	0.00636249	0.29564	1.39001	0.552759	0.000338759	2.1197
Busulfan	0	NA	NA	0	0	NA	0
Cabozantinib	0	0.871384	0.918202	0.0263188	-0.0166964	0.50506	0.128996
Camptotechin	20.1825	0.11114	0.0417848	1.17012	-1.48128	0.0168339	2.05644
Canertinib	18.6999	0.340895	0.362489	1.04962	1.00405	0.676805	0.546173
Capecitabine	0	0.389143	0.61164	0.41685	-0.246469	0.142058	0.84173
Carfilzomib	23.9779	0.822483	0.440428	-0.133425	-0.457333	0.488996	-0.490457
Carmustine	0	0.387934	0.899623	-0.136615	-0.0200452	0.746519	-0.0608064
Cediranib	0	0.642718	0.315254	0.104807	-0.225831	0.558697	0.158585
Celecoxib	0	0.00133819	0.377146	-0.223448	0.0649886	0.00683273	-0.222552
Chlorambucil	0	0.00478428	0.945061	-0.437032	-0.0111789	0.00616141	-0.505721
Cladribine	0.934111	0.41187	0.914833	-0.357107	-0.0467213	0.928349	0.0456511
Clofarabine	13.583	0.984033	0.154698	-0.015095	-1.06075	0.82935	0.194927
Crizotinib	0	0.677935	0.197037	-0.130214	0.400971	0.274173	-0.40519
CUDC-101	13.8134	0.474661	0.01097	-0.290609	-0.99878	0.876231	-0.0752242
Cyclopamine	0	0.345505	0.332221	0.163499	0.168008	0.603039	-0.100365
Cyclophosphamide	0	0.649965	0.195973	-0.00153079	0.0043245	0.884722	0.000580242
Dacarbazine	0	0.89986	0.851891	-0.0389463	0.0577783	0.588361	0.198138
Dactinomycin	27.416	0.698863	0.0326473	-0.217256	-1.16925	0.833828	-0.141382
Dactolisib	15.5231	0.846538	0.0227048	-0.116812	-1.33442	0.44692	-0.545207
Danusertib	9.47216	0.576667	0.0552936	0.401074	-1.35013	0.274123	0.933815
Dasatinib	13.3822	0.569906	0.598702	0.404227	-0.374503	0.519897	0.549655
Daunorubicin	10.7378	0.244133	0.0197002	0.530441	-1.03715	0.0503209	1.04582
Decitabine	0.541551	0.0413678	0.882303	0.808542	-0.0601211	0.0274117	1.04414
Dexamethasone	0	0.0075018	0.169918	0.623834	0.330135	0.133347	0.396402
Docetaxel	29.6356	0.497831	0.030519	0.739506	-2.30247	0.482807	0.919239
Doramapimod	0	0.305013	0.0438548	-0.347117	-0.670176	0.0285871	-0.850056
Dovitinib	0	0.981976	0.532751	0.00274339	0.0755775	0.682064	0.059445
Doxorubicin	9.51948	0.694522	0.218524	-0.180623	-0.561414	0.820192	0.12392
Tepotinib	0	0.925375	0.950773	-0.0263525	0.0173696	0.401038	-0.278382
Entinostat	3.3585	0.0945003	0.557346	0.741592	0.264006	0.288171	0.557577
Enzastaurin	0	0.994542	0.964841	0.000502681	0.00323915	0.900372	-0.0110453
Sonidegib	0	0.689668	0.373835	0.0653743	0.145059	0.21621	-0.222377
Erlotinib	11.1112	0.550076	0.707029	0.464939	0.292764	0.822552	0.208564
Etoposide	6.42189	0.717064	0.0716638	0.230765	-1.12631	0.0551114	1.35741
Everolimus	14.9825	0.9326	0.158351	0.0771878	-1.27255	0.546019	-0.651132
Exemestane	0	0.00367171	0.701816	-0.200502	0.0277254	0.0137416	-0.201574
Fasudil	0	0.0794764	0.708831	0.11095	0.0240345	0.0694954	0.13748
Finasteride	0	0.838978	0.914364	0.0217335	-0.0115036	0.497424	0.0864828
Fingolimod	4.28684	0.0693097	0.463659	0.768411	0.315069	0.197231	0.64759
Floxuridine	19.0379	0.151448	0.962863	2.80439	0.0921344	0.0110423	5.71823
Fludarabine	0	0.161069	0.815439	-0.457194	0.0770033	0.282774	-0.41884
Fluorouracil	5.19519	0.265056	0.813218	0.862416	-0.18411	0.015316	2.12998
Flutamide	0	0.641907	0.322515	0.0134771	-0.0285427	0.36373	0.031389
Foretinib	0	0.586459	0.0936486	0.172761	-0.524643	0.289641	0.400009
Fulvestrant	0	0.00363155	0.568169	-0.108805	0.0223811	0.0133615	-0.109722
Galiellalactone	2.85395	0.236954	0.360532	0.701429	0.544102	0.119533	1.10142
Gandotinib	6.17812	0.746909	0.874529	-0.16137	-0.0789963	0.947655	0.0392321
Apitolisib	17.6668	0.543893	0.544356	0.277477	-0.277159	0.849737	0.103416
Gefitinib	12.7886	0.459333	0.663014	0.663441	0.391526	0.772258	0.309502
Geldanamycin	10.6902	0.874128	0.308459	0.166233	-1.06237	0.633003	0.599729
Gemcitabine	14.3221	0.319707	0.355686	1.0178	-0.945481	0.367909	1.10514
Goserelin	0	0.432506	0.541148	0.0138011	-0.01076	0.135236	0.0309737
Idelalisib	0.595465	0.373606	0.976581	0.282527	0.00936505	0.221952	0.463516
Omipalisib	20.6919	0.417438	0.94221	0.433209	-0.0388777	0.725145	0.223955
Hydroxyurea	0	0.406523	0.799006	1.30672e-06	4.02346e-07	0.310973	1.91209e-06
Idarubicin	13.6658	0.065512	0.0165305	1.41965	-1.82264	0.0395914	1.89462
Ifosfamide	0	0.378062	0.679748	0.0598295	0.0281192	0.935671	-0.00636837
Imiquimod	0	0.66057	0.662832	-0.127518	0.126614	0.148771	-0.486566
Indibulin	16.6235	0.535675	0.273869	-0.657017	-1.15518	0.916703	0.130859
Iniparib	0	0.783963	0.676684	-0.0968806	0.147269	0.0746165	-0.702937
Irinotecan	3.10902	0.850036	0.00643456	0.0857021	-1.18321	0.310678	0.539158
Ixabepilone	0.819977	0.0077742	0.977294	-0.77058	-0.00858616	0.0471445	-0.675582
KX2-391	22.1315	0.26992	0.299614	0.896772	-0.843835	0.160299	1.36426
Lapatinib	2.52622	0.577648	0.0405798	0.209227	-0.752207	0.318179	0.447225
Lasofoxifene	0	0.942404	0.977974	0.00617391	0.00235935	0.80047	0.0259158
Lenalidomide	0	0.295044	0.64082	-0.0693945	-0.0310793	0.272764	-0.0872023
Lestaurtinib	4.82138	0.724892	0.0137981	0.200214	-1.3533	0.128317	0.992675
Letrozole	0	0.00926791	0.432032	-0.103038	0.032246	0.0193442	-0.110369
Linifanib	0	0.314668	0.878214	-0.119252	0.0182798	0.261951	-0.159561
Linsitinib	4.05802	0.570184	0.702818	0.339225	0.22818	0.480336	-0.478909
Lomustine	0	0.0688011	0.283152	-0.148201	0.0885177	0.156668	-0.137477
Galunisertib	0	0.725332	0.217111	-0.0986984	0.343884	0.964893	-0.0148053
Masitinib	1.38283	0.501616	0.404742	-0.334793	-0.414533	0.734598	-0.20211
Megestrol acetate	0	0.903996	0.564393	0.0334568	0.159566	0.435231	0.256071
Binimetinib	4.85048	0.139758	0.378088	0.813202	0.489401	0.189107	0.866434
Mercaptopurine	8.05776	0.721251	0.475161	0.280644	0.560445	0.227479	1.11208
Methotrexate	12.7023	0.0571973	0.0732315	2.99582	2.82859	0.0772204	3.33118
Methylprednisolone	0	0.0554702	0.502299	0.30185	0.107744	0.206324	0.235142
Midostaurin	11.4086	0.472473	0.23606	0.42311	-0.69417	0.54418	0.428745
Mitomycin C	6.23079	0.351491	0.762605	0.826632	0.269226	0.559967	-0.572898
Mitotane	0	0.971707	0.941451	0.0035337	-0.00731728	0.710474	0.0442545
Mitoxantrone	6.70188	0.15259	0.0265315	0.910198	-1.38815	0.00683035	1.9582
MK-0752	0	0.0366987	0.382578	-0.100968	0.0430964	0.0397525	-0.118874
AZD1775	16.8237	0.373939	0.0906401	0.705834	-1.32704	0.559242	0.554908
MK-2206	1.15276	0.500871	0.390692	-0.235168	-0.299387	0.341992	-0.39744
Niraparib	0.213482	0.755216	0.0450267	-0.0844411	-0.530583	0.959147	-0.0166282
Mocetinostat	8.88559	0.575559	0.727118	0.238639	0.148906	0.804985	0.125986
Motesanib	0	0.901226	0.673192	0.00618824	-0.0210094	0.931694	-0.00512635
Navitoclax	3.06151	0.00926498	0.00944343	-1.63411	-1.63031	0.0139876	-1.8413
Nelarabine	0	0.323525	0.909321	-0.229223	-0.0265949	0.0147969	-0.635429
Nilotinib	0	0.479581	0.401327	-0.14088	-0.167038	0.531955	-0.149532
Nilutamide	0	0.834659	0.861568	-0.0157307	0.0131429	0.97409	0.00293475
Nintedanib	2.59693	0.232485	0.406349	0.653075	0.456137	0.834432	0.132583
Nutlin-3	0	0.369067	0.288154	-0.104299	-0.123105	0.269498	-0.153627
Luminespib	21.6777	0.935387	0.121499	0.064355	-1.21214	0.632832	-0.450669
Obatoclax	17.6312	0.671757	0.982819	-0.321416	0.016352	0.385257	-0.785365
Olaparib	0	0.264021	0.131772	-0.274929	-0.368762	0.469937	-0.212377
Omacetaxine	29.7856	0.894274	0.0109978	0.0767134	-1.41373	0.734072	0.235208
OSI-027	8.30548	0.149375	0.958022	-0.691289	-0.0255476	0.0317993	-1.21187
Paclitaxel	23.0586	0.717387	0.0343929	0.29664	-1.69029	0.612192	0.498643
Panobinostat	17.3469	0.325572	0.000198619	-0.523987	-1.84235	0.7104	-0.234581
Patupilone	21.1264	0.101876	0.116913	1.31033	-1.25748	0.0259597	2.10874
Pazopanib	0	0.0378925	0.771138	-0.375136	0.0538769	0.0587835	-0.408243
Palbociclib	2.47459	0.251717	0.770383	0.602502	-0.154537	0.54178	0.381197
Pentostatin	0	0.0902198	0.418233	0.413943	0.200359	0.0449068	0.584406
PF477736	8.97785	0.59057	0.0493203	-0.382213	-1.36767	0.791759	-0.224731
PF-04691502	22.5379	0.899071	0.355017	-0.0624741	-0.45333	0.383343	-0.505955
PF-04708671	0	0.748573	0.452705	-0.0538483	-0.125813	0.758161	-0.0621367
PF-3845	0	0.589655	0.58731	-0.115928	-0.116657	0.666696	-0.111148
Pictilisib	14.7748	0.371773	0.436615	0.448153	-0.390774	0.65115	0.270634
Pilocarpine	0	0.196111	0.130592	0.0220803	0.0257293	0.40499	0.0169462
Pimasertib	13.5339	0.279359	0.151628	0.971832	1.28144	0.815254	0.245713
Pipobroman	0	0.983864	0.81551	-0.00169103	0.0195029	0.460615	0.0726498
Plerixafor	0	0.223783	0.382886	-0.224644	-0.161813	0.167612	-0.305259
Plicamycin	22.4937	0.901665	0.0590882	0.0659671	-0.987045	0.113192	0.947198
Ponatinib	1.31072	0.532602	0.0578793	0.24875	-0.741967	0.489676	0.33061
Prednisolone	0	0.0242625	0.275299	0.529368	0.262198	0.236902	0.318591
Prednisone	0	0.911061	0.834044	-0.0133166	-0.0249733	0.889907	0.0197819
APR-246	0	0.131125	0.305183	-0.24209	0.165615	0.189321	-0.25207
Procarbazine	0	0.580341	0.297135	-0.0145357	0.0272848	0.814608	-0.00737941
Quisinostat	17.2916	0.66149	3.77898e-05	-0.255273	-2.18334	0.687158	0.27521
Quizartinib	0	0.0449598	0.0629161	0.0509073	0.0473737	0.79015	0.00718614
Rabusertib	1.32787	0.625452	0.500909	-0.200116	-0.275578	0.887012	-0.0696849
NVP-RAF265	2.95559	0.765486	0.520016	-0.127902	-0.275323	0.63208	0.241528
Raloxifene	1.90416	0.180886	0.840573	-0.419906	-0.0637811	0.0988134	-0.6186
Refametinib	11.7582	0.294005	0.826942	0.791801	0.165988	0.752449	-0.267432
Regorafenib	0.508249	0.196043	0.0280797	-0.362865	-0.605175	0.0417956	-0.671699
Ridaforolimus	13.847	0.779014	0.0976459	0.261296	-1.5185	0.72828	-0.383355
Ruboxistaurin	4.7166	0.689481	0.967062	-0.177146	0.0183246	0.823691	-0.118534
Rucaparib	0	0.333848	0.993797	-0.308467	-0.00249501	0.0180327	-0.851129
Ruxolitinib	0	0.301442	0.153058	0.173843	0.239006	0.77981	-0.0531164
Saracatinib	11.6562	0.0351018	0.805512	1.08817	-0.130445	0.160327	0.853164
SB 743921	0	0.609522	0.89463	-0.521117	-0.135329	0.838128	0.245974
Seliciclib	0	0.841653	0.55467	-0.0429357	0.126736	0.756094	-0.0801558
Selumetinib	9.48654	0.233285	0.775663	1.05393	0.253971	0.656147	0.46342
Serdemetan	2.60142	0.867318	0.368079	-0.0880876	-0.472396	0.720975	-0.225925
Sirolimus	13.5633	0.49466	0.0466031	0.631092	-1.80174	0.848123	0.21081
SNS-032	23.8152	0.561253	0.223927	-0.470234	-0.977753	0.393333	-0.827303
Sonolisib	0	0.644751	0.357208	-0.160703	-0.31971	0.914718	-0.0446453
Sorafenib	0	0.994241	0.623463	-0.000348296	-0.023657	0.897771	0.00744315
Sotrastaurin	0	0.433696	0.579385	0.261024	0.185139	0.251751	0.45645
Streptozocin	0	0.456066	0.289083	0.0211068	-0.0299212	0.197609	0.0433349
S-trityl-L-cysteine	4.00304	0.614164	0.995714	0.316845	-0.00338128	0.332395	0.725886
Sunitinib	0	0.507281	0.177035	-0.104594	-0.21122	0.529042	-0.119233
Tacedinaline	0	0.0103465	0.153151	0.110324	0.0631004	0.169967	0.0667638
Tacrolimus	0	0.388937	0.25837	0.0462483	-0.0604823	0.353498	0.059774
TAK-733	11.9963	0.190789	0.299244	0.99097	0.789231	0.534577	0.555308
TAK-901	8.93156	0.87813	0.00381448	0.0877695	-1.57777	0.0903243	1.07808
Tamatinib	0	0.828501	0.292032	-0.0372635	-0.180123	0.938721	0.0158398
Tamoxifen	0.942515	0.782323	0.108738	-0.0852843	-0.487887	0.542938	-0.224674
Tandutinib	0	0.674566	0.517677	0.0229374	0.0352897	0.444131	0.0499885
Tanespimycin	21.9613	0.985391	6.97794e-05	-0.0155017	-3.07621	0.852352	0.189014
Tarenflurbil	0	0.18875	0.919859	0.111788	-0.00864437	0.893322	0.0130182
Temozolomide	0	0.229177	0.357724	0.535733	0.411197	0.0758342	0.937247
Temsirolimus	14.6371	0.884837	0.432874	0.123669	-0.667309	0.586647	-0.548585
Teniposide	11.4258	0.357515	0.00562452	0.874781	-2.53049	0.0609649	2.07261
Thalidomide	0	0.747587	0.925932	0.0198223	-0.00572925	0.594583	0.0393109
Thioguanine	10.9762	0.925687	0.655122	0.0695118	0.332501	0.193813	1.10772
Thio-TEPA	0	0.639478	0.435479	-0.0378191	0.0628182	0.902919	-0.011781
Tipifarnib	8.73046	0.665581	0.495143	-0.351246	-0.553446	0.336279	-0.929116
Tivantinib	4.60465	0.704281	0.202305	-0.159191	-0.530137	0.701969	0.188959
Tivozanib	0	0.638245	0.337215	0.125096	-0.254299	0.799545	0.081033
Tofacitinib	0	0.197661	0.843671	-0.177983	-0.0275056	0.0928655	-0.276727
Topotecan	4.85916	0.0869665	0.104067	1.02059	-0.970836	0.0193216	1.64599
Toremifene	0.816363	0.747548	0.520058	-0.110991	-0.221407	0.181573	-0.534282
Tosedostat	9.10476	0.124328	0.0651277	-1.54283	-1.84037	0.22198	-1.46539
Trametinib	10.8857	0.195209	0.416791	0.93055	0.586832	0.744241	0.272014
Tretinoin	1.25962	0.898637	0.0538041	0.0808194	-1.19728	0.91963	0.0769042
UCN-01	23.097	0.205706	0.0365375	-0.733411	-1.1924	0.0187967	-1.57018
Uracil mustard	0	0.721602	0.483688	-0.0519692	-0.101933	0.786163	-0.0475206
Valrubicin	13.9626	0.139143	0.0354429	1.03015	-1.44604	0.0586204	1.56797
Vandetanib	4.06054	0.799384	0.522466	-0.138434	-0.347661	0.357113	-0.593206
Vatalanib	0	0.0305457	0.840729	-0.411849	-0.0393156	0.0136823	-0.558842
Veliparib	0	0.669821	0.557204	-0.0166411	0.0228873	0.962133	-0.00221488
Vemurafenib	0	0.889347	0.838194	-0.0330898	0.04856	0.261133	-0.310571
VER 155008	2.04395	0.278431	0.37153	-0.359242	-0.296842	0.203805	-0.504595
Vinblastine	23.4118	0.51114	0.0360111	0.519034	-1.61843	0.388614	0.816382
Vincristine	20.8322	0.705452	0.0291142	0.350317	-1.96852	0.522842	0.709531
Vismodegib	0	0.0411216	0.634273	-0.388285	-0.0925532	0.0124138	-0.563661
Volasertib	15.6823	0.328901	0.444693	1.00565	-0.788952	0.197335	1.58742
Vorinostat	8.79144	0.415668	0.0340203	-0.286017	-0.728425	0.664586	-0.18207
XAV-939	1.51916	0.174448	0.0811591	0.419757	0.535295	0.378886	0.323807
Sepantronium bromide	33.7315	0.163212	0.845116	-1.32448	-0.187652	0.539524	-0.684407
Carboplatin	8.77667	0.183861	0.47142	0.616092	0.336316	0.105055	0.897765
Cisplatin	6.65519	0.0155431	0.547616	0.891921	0.22888	0.0185314	1.03682

## Sheet: TableS4
Table S4. Validation of drug response associations
	EGFR	PI3K
Buparlisib | L	0.40081	NA
Buparlisib | D	0.315129	NA
Navitoclax | L	-0.383724	-0.382833
Navitoclax | D	0.053846	-0.156892
AT 101 | L	NA	-0.444988
AT 101 | D	NA	-0.162118
Belinostat | L	NA	-0.49538
Belinostat | D	NA	0.0399133
Panobinostat | L	NA	-0.52718
Panobinostat | D	NA	-0.14323
Tanespimycin | L	NA	-0.557356
Tanespimycin | D	NA	0.580993
Alvespimycin | L	NA	-0.558382
Alvespimycin | D	NA	-0.429399
Teniposide | L	NA	-0.406231
Teniposide | D	NA	-0.0112326
Irinotecan | L	NA	-0.400311
Irinotecan | D	NA	-0.0270718
TAK-901 | L	NA	-0.422753
TAK-901 | D	NA	-0.16517
